# Supplementary material for: Quality of life, stress, anxiety and depression and associated factors among people with type 2 diabetes mellitus in Western region Saudi Arabia
Source: Front Psychiatry. 2024 Jan 15;14:1282249. doi: 10.3389/fpsyt.2023.1282249 (PMC10823007; doi:10.3389/fpsyt.2023.1282249)
Supplement: Supplementary file 1 [file Data_Sheet_1.CSV]

Medicine.reg	SMK	Exercise	Check.lipid.pro	Marital.status	Depression	Anxiety	Stress	Gender	Duration	Income	Education	Lipid.profile	HBA1c	S.No	Age	Weight	Height	BMI	if.married.child	Region	Q1	Q2	Q3	Q4	Q5	Q6	Q7	Q8	Q9	Q10	Q11	Q12	Q13	D1	D2	D3	D4	D5	D6	D7	D8	D9	D10	D11	D12	D13	D14	D15	D16
1	1	2	2	1	5	5	5	2	4	1	5	1	1	1	30	56	156	23		منطقة مكة المكرمة - Makkah region	5	4	3	4	4	5	5	5	5	1	5	1	5	2	2	3	3	3	3	3	3	3	3	3	2	2	3	3	2
1	1	1	1	2	1	3	3	1	4	3	4	1	1	2	41	98	174	32.4	3	منطقة مكة المكرمة - Makkah region	1	1	2	1	2	1	1	2	3	2	1	1	2	1	0	0	0	0	1	2	1	1	0	1	2	2	1	1	1
1	2	2	2	2	2	1	1	1	1	2	5	2	2	3	64	85	170	29.4	6	منطقة مكة المكرمة - Makkah region	1	1	2	1	1	1	3	3	2	1	3	2	2	0	1	1	1	1	0	0	0	0	2	0	0	0	0	0	1
1	2	2	2	2	1	3	1	2	2	2	4	1	1	4	53	57	140	29.1	0	منطقة مكة المكرمة - Makkah region	2	2	4	2	3	2	3	2	1	1	1	3	2	1	1	0	2	0	0	1	1	1	0	1	0	1	0	0	0
1	2	1	1	2	4	5	4	1	2	4	6	2	1	5	47	75	162	28.6	5	منطقة مكة المكرمة - Makkah region	5	4	4	5	5	5	4	2	4	4	2	4	4	2	2	1	2	2	3	2	2	2	2	2	1	1	1	2	1
2	2	2	2	1	4	5	4	1	1	2	5	1	2	6	27	86	177	27.5		منطقة مكة المكرمة - Makkah region	3	3	5	3	5	1	2	4	3	3	4	4	4	3	3	3	1	3	3	2	2	2	3	3	0	2	2	2	0
1	2	2	2	2	1	5	1	2	4	1	1	2	1	7	60	84	164	31.2	6	منطقة مكة المكرمة - Makkah region	3	3	3	4	5	2	5	5	1	1	1	3	3	0	1	0	3	0	0	0	0	1	0	0	0	1	0	2	0
1	2	2	1	2	1	1	1	2	2	2	8	2	1	8	63	92	160	35.9	5	منطقة مكة المكرمة - Makkah region	2	2	2	4	2	1	2	2	3	2	1	3	1	0	0	0	0	1	0	0	0	0	1	0	0	0	0	0	0
1	2	2	1	1	4	5	2	1	2	2	4	1	2	9	36	75	170	26	0	منطقة مكة المكرمة - Makkah region	3	3	3	4	4	2	2	2	3	3	3	4	3	1	2	1	0	1	1	2	1	2	1	1	2	3	1	1	2
2	2	2	2	2	1	2	1	1	1	4	7	2	2	10	58	83	176	26.8	6	منطقة مكة المكرمة - Makkah region	2	3	2	1	1	1	1	1	3	1	1	2	3	0	1	0	0	0	0	0	2	1	0	0	1	1	1	2	1
1	2	2	1	2	2	3	3	1	3	4	5	2	1	11	63	80	160	31.3	5	منطقة مكة المكرمة - Makkah region	2	2	2	1	1	2	2	2	3	1	1	1	3	0	3	2	0	0	2	1	1	0	0	2	2	1	1	0	1
1	2	2	2	2	1	4	3	1	4	2	2	1	1	12	61	60	170	20.8	3	منطقة مكة المكرمة - Makkah region	3	2	2	2	3	2	1	2	3	2	3	3	2	1	2	0	0	0	1	3	1	2	1	1	2	0	2	0	0
1	2	2	2	2	1	1	1	2	2	2	4	2	2	13	49	66	150	29.3	6	منطقة الرياض - Riyadh region	1	2	2	2	1	1	1	1	3	1	2	1	2	0	1	0	0	0	1	0	0	0	0	1	1	0	0	0	0
1	2	2	2	2	1	1	1	1	4	2	4	2	2	14	56	90	168	31.9	7	منطقة مكة المكرمة - Makkah region	2	2	3	2	4	1	3	3	2	2	3	2	3	1	2	0	0	1	0	1	0	0	0	0	0	0	0	0	1
1	2	2	2	2	1	5	1	2	3	1	1	2	2	15	62	95	153	40.6	9	منطقة مكة المكرمة - Makkah region	2	2	2	3	2	2	2	4	4	3	2	1	2	2	2	1	3	2	1	3	1	0	0	0	3	0	0	0	0
1	2	2	2	2	5	5	4	2	3	1	3	2	2	16	42	93	162	35.4	6	منطقة مكة المكرمة - Makkah region	3	3	3	3	3	3	3	4	3	1	3	3	4	1	3	2	1	1	2	3	3	2	3	2	1	3	2	1	3
1	1	2	2	1	1	3	5	1	3	1	4	1	1	17	21	70	173	23.4		منطقة مكة المكرمة - Makkah region	3	5	4	2	2	2	4	4	3	4	2	1	3	3	2	0	3	1	3	1	3	0	0	3	3	1	0	0	2
1	2	2	2	2	5	5	4	2	1	2	4	1	2	18	42	101	165	37.1	6	منطقة مكة المكرمة - Makkah region	3	4	3	3	2	3	3	4	4	3	2	3	4	2	2	1	3	2	2	0	2	2	3	2	2	3	2	3	3
1	2	2	1	2	1	3	4	2	3	2	8	2	1	19	53	100	170	34.6	5	منطقة مكة المكرمة - Makkah region	3	2	2	4	2	1	2	2	1	1	2	1	3	2	2	0	1	1	3	1	2	1	0	1	2	1	1	0	0
1	1	1	1	2	1	1	1	2	2	1	4	2	2	20	50	145	175	47.34	0	منطقة مكة المكرمة - Makkah region	3	1	1	1	1	3	1	2	1	1	1	1	2	0	1	2	0	0	0	0	0	0	0	0	0	0	0	0	0
1	2	2	2	1	1	5	2	2	2	2	4	1	1	21	21	59	156	24.2		منطقة مكة المكرمة - Makkah region	3	3	3	5	2	2	4	4	1	1	3	1	4	1	3	0	2	1	1	3	3	3	1	1	1	1	1	0	0
1	2	1	1	2	1	1	1	1	2	3	8	2	2	22	50	85	176	27.4	4	منطقة عسير - Asir region	2	2	2	2	2	1	3	3	1	3	1	1	1	0	1	0	0	0	0	1	1	0	0	1	0	0	0	0	0
1	2	2	2	2	5	5	4	2	3	1	3	2	2	23	42	93	162	35.4	6	منطقة مكة المكرمة - Makkah region	3	3	3	3	3	3	3	4	3	1	3	3	4	1	3	2	1	1	2	3	3	2	3	2	1	3	2	1	3
1	2	1	2	2	1	1	1	1	1	4	7	2	1	24	47	80	167	28.7	4	منطقة مكة المكرمة - Makkah region	1	1	1	1	1	1	1	2	2	1	1	1	1	1	0	0	0	0	1	0	0	0	0	0	1	0	0	2	0
2	1	2	2	1	3	3	1	1	2	1	5	2	1	25	25	92	185	26.9	0	منطقة تبوك - Tabuk region	3	4	3	3	3	4	1	2	2	1	2	2	2	1	2	0	1	0	0	2	1	0	1	1	1	3	1	0	2
1	1	2	1	2	5	5	4	1	2	3	6	2	1	26	37	103	184	30.4	2	منطقة مكة المكرمة - Makkah region	4	2	2	2	4	3	2	4	2	2	3	4	3	2	2	3	2	2	2	1	3	2	3	3	2	3	2	2	3
1	1	2	1	2	5	5	5	1	1	4	8	1	2	27	46	95	189	26.6	5	منطقة مكة المكرمة - Makkah region	2	1	1	1	3	2	2	2	3	2	2	2	3	3	0	2	3	3	3	3	3	3	2	3	2	3	3	3	2
1	2	2	2	2	1	1	1	1	2	2	4	2	1	28	53	95	165	34.9	3	منطقة مكة المكرمة - Makkah region	3	3	2	2	2	2	2	1	4	3	1	3	3	1	2	0	0	0	0	1	1	0	0	1	0	0	2	0	0
1	2	1	1	1	1	5	1	2	2	2	5	1	2	29	25	60	166	21.8		منطقة المدينة المنورة - Madinah region	2	2	1	4	1	1	3	2	1	3	2	3	2	0	2	0	3	0	1	3	0	0	0	1	0	0	2	0	0
2	2	2	2	2	5	4	5	1	3	1	4	1	1	30	52	90	180	27.8	7	منطقة مكة المكرمة - Makkah region	4	4	2	4	3	4	4	5	4	4	1	1	5	3	3	1	0	3	3	3	3	0	3	3	2	3	1	0	2
1	2	2	1	2	4	5	4	1	3	4	5	2	1	31	36	96	179	30	0	منطقة مكة المكرمة - Makkah region	4	4	4	2	2	3	3	3	2	3	2	5	4	2	1	0	2	2	2	3	3	2	2	3	2	2	3	2	2
1	2	2	2	2	1	2	2	1	2	4	6	2	2	32	50	93	179	29	5	منطقة مكة المكرمة - Makkah region	3	3	2	2	2	2	3	2	1	1	3	3	2	1	1	0	1	0	1	1	1	0	1	1	1	1	2	0	1
2	1	2	2	1	5	5	5	2	3	1	5	2	1	33	22	65	155	27.1		منطقة مكة المكرمة - Makkah region	5	5	4	5	1	5	5	5	5	5	3	5	5	3	3	2	3	2	1	1	2	1	3	3	3	3	3	1	1
2	2	2	2	1	1	3	1	1	3	1	5	2	1	34	33	97	171	33.2		منطقة مكة المكرمة - Makkah region	1	1	1	1	1	3	2	2	3	3	1	3	3	1	1	1	1	1	1	1	1	2	1	1	1	1	1	1	0
1	2	1	2	1	4	5	3	2	1	2	5	1	1	35	27	69	154	29.1		منطقة الرياض - Riyadh region	3	5	5	4	4	4	2	4	2	2	3	1	3	1	2	3	2	1	1	1	1	1	1	2	1	3	3	0	1
1	2	2	1	1	3	5	1	2	2	1	5	1	1	36	22	48	156	19.7		منطقة مكة المكرمة - Makkah region	3	2	1	1	1	3	5	4	2	1	4	3	5	0	3	0	3	2	0	3	2	2	1	0	0	3	0	1	0
1	1	1	1	2	1	1	1	1	1	3	5	2	1	37	47	71	165	26.1	7	منطقة الرياض - Riyadh region	3	2	2	4	4	1	1	1	1	1	1	1	1	0	0	0	0	0	0	0	0	0	0	0	0	0	0	0	0
1	2	1	1	2	1	1	1	1	3	4	8	2	1	38	60	83	175	27.1	4	منطقة الرياض - Riyadh region	1	1	1	1	3	1	3	3	3	1	1	1	1	0	0	0	0	0	0	0	0	0	0	0	0	0	0	0	0
1	2	2	2	2	4	5	4	1	3	3	8	2	1	39	59	110	180	34	6	منطقة مكة المكرمة - Makkah region	3	4	4	2	5	2	1	2	4	4	4	5	5	0	1	3	2	2	2	2	3	3	2	3	2	2	2	1	1
1	2	2	1	2	1	3	1	1	3	3	5	2	1	40	57	81	163	30.5	4	منطقة مكة المكرمة - Makkah region	1	5	3	4	1	1	1	2	5	2	1	2	5	1	3	0	0	1	0	2	1	1	0	1	1	1	0	0	0
1	2	2	1	1	1	5	3	2	2	1	5	2	2	41	23	62	160	24.2		منطقة مكة المكرمة - Makkah region	2	4	1	1	1	1	3	4	1	1	2	1	3	1	3	0	2	1	1	2	2	1	0	1	1	0	3	1	0
1	2	2	1	2	1	3	1	2	2	2	2	2	1	42	65	72	153	30.8	9	منطقة مكة المكرمة - Makkah region	1	2	2	2	1	2	2	2	2	1	1	2	2	1	2	1	0	0	1	1	1	1	0	1	0	0	2	1	1
1	2	2	2	1	5	4	4	2	1	1	5	2	1	43	19	40	150	17.8		منطقة عسير - Asir region	2	3	2	2	4	2	1	1	3	1	2	4	3	2	1	2	2	1	3	0	3	3	3	3	2	2	1	2	3
1	1	2	2	2	5	5	5	2	2	1	8	1	1	44	52	90	153	38.4	5	منطقة مكة المكرمة - Makkah region	1	2	1	2	2	2	2	4	2	2	3	2	2	3	3	2	2	2	2	2	3	2	2	3	3	3	3	3	2
1	2	2	1	2	1	1	1	2	3	2	5	2	2	45	24	74	156	30.4	0	المنطقة الشرقية - Eastern province region	2	2	2	2	2	2	2	2	2	2	2	3	2	1	1	0	1	0	1	1	1	0	1	1	1	1	1	0	1
2	2	2	2	2	4	5	3	2	1	1	2	2	1	46	27	76	153	32.5	1	منطقة مكة المكرمة - Makkah region	4	2	2	2	2	2	2	2	2	1	3	4	5	2	1	1	2	2	2	2	2	2	1	2	1	3	1	3	1
2	2	2	2	2	5	4	3	1	4	3	5	2	1	47	55	100	176	32.3	5	منطقة مكة المكرمة - Makkah region	2	5	5	5	5	2	3	2	4	2	1	1	4	1	3	2	1	2	1	0	2	2	1	2	2	2	1	0	3
2	2	2	2	2	3	5	4	1	3	4	4	1	1	48	57	75	168	26.6	3	منطقة مكة المكرمة - Makkah region	5	4	4	4	4	5	4	4	4	4	4	4	4	3	3	3	1	1	3	1	3	2	1	2	2	0	1	1	1
1	2	2	2	2	1	3	4	1	2	2	5	1	1	49	34	72	165	26.4	1	منطقة مكة المكرمة - Makkah region	2	2	2	3	3	2	3	4	4	3	2	3	2	1	1	0	1	0	1	2	3	1	0	3	2	1	2	0	0
1	2	2	2	1	1	3	1	2	2	1	4	2	1	50	20	45	152	19.5		منطقة مكة المكرمة - Makkah region	2	2	3	3	1	2	3	2	2	1	2	1	2	1	1	0	1	0	1	2	1	0	0	0	0	1	0	0	0
1	2	2	1	2	1	1	1	1	2	3	8	2	2	51	55	95	175	31	9	منطقة مكة المكرمة - Makkah region	2	1	1	1	1	1	1	1	2	1	1	1	1	0	1	0	1	0	0	0	0	0	0	0	0	0	0	0	0
1	2	2	2	1	5	5	4	1	1	4	2	2	2	52	11	29	130	17.2		منطقة مكة المكرمة - Makkah region	3	3	3	3	3	3	4	4	4	4	4	4	4	2	2	2	2	2	3	0	2	2	2	2	2	2	2	2	2
1	1	1	2	1	4	5	4	2	3	1	5	2	1	53	34	70	160	27.3		منطقة مكة المكرمة - Makkah region	3	3	2	3	2	3	3	3	3	3	1	4	2	2	1	1	2	1	2	2	2	1	3	3	1	3	2	2	2
1	2	2	2	1	1	2	1	2	1	1	3	2	2	54	12	43	151	18.9		منطقة مكة المكرمة - Makkah region	2	2	2	1	1	2	2	2	2	1	4	2	4	1	0	1	1	1	0	1	1	2	0	1	0	0	0	0	0
1	2	2	2	2	2	3	3	1	3	2	4	1	2	55	55	62	160	24.2	8	منطقة مكة المكرمة - Makkah region	2	4	2	5	4	2	4	5	4	4	3	5	5	3	0	1	1	2	2	2	2	0	0	1	2	2	0	0	0
1	2	2	2	2	2	1	3	2	2	2	8	2	1	56	49	83	155	34.5	8	منطقة مكة المكرمة - Makkah region	3	2	2	2	2	2	2	2	4	2	1	3	2	1	1	0	0	2	2	0	2	0	0	2	1	1	0	0	1
1	2	1	1	2	2	5	5	2	2	3	5	1	1	57	55	75	170	26	4	منطقة مكة المكرمة - Makkah region	1	1	1	1	1	1	2	3	3	1	4	3	4	3	1	0	3	0	3	0	2	0	0	3	2	3	2	2	0
1	2	1	2	1	1	3	1	1	1	1	4	2	2	58	19	55	170	19		منطقة المدينة المنورة - Madinah region	3	3	2	3	3	2	2	2	2	3	2	2	2	1	2	1	1	0	0	2	1	0	0	1	1	1	0	0	0
2	2	2	1	2	3	3	2	1	2	3	5	2	1	59	54	110	177	35.1	4	الحدود الشمالية - Northern Borders	3	3	3	3	3	3	2	3	3	3	3	2	2	1	0	1	1	1	2	2	2	1	1	1	1	1	1	1	1
1	2	1	2	2	1	1	1	1	2	4	3	2	2	60	73	88	165	32.3	6	منطقة مكة المكرمة - Makkah region	1	1	1	1	2	1	1	2	1	1	1	1	1	0	0	1	0	0	0	1	0	0	0	0	0	0	0	0	0
1	2	2	1	2	1	2	1	1	2	2	3	2	2	61	50	80	169	28	4	منطقة مكة المكرمة - Makkah region	2	3	3	2	3	2	3	2	2	5	2	2	2	0	0	0	0	1	1	0	1	1	1	2	1	1	1	1	0
1	2	2	2	2	4	4	2	1	4	1	1	1	1	62	55	66	170	22.8	15	منطقة مكة المكرمة - Makkah region	2	2	2	5	3	1	2	4	4	2	1	1	1	0	0	0	0	1	3	2	2	1	2	1	1	3	0	2	3
1	1	1	2	2	1	3	1	1	2	3	8	1	2	63	50	90	178	28.4	5	منطقة المدينة المنورة - Madinah region	2	3	2	2	1	1	3	3	3	1	1	3	3	0	1	0	3	0	0	1	0	1	0	1	1	1	1	0	1
1	2	2	1	2	1	2	1	1	2	2	3	2	2	64	50	80	169	28	4	منطقة مكة المكرمة - Makkah region	2	3	3	2	3	2	3	2	2	5	2	2	2	0	0	0	0	1	1	0	1	1	1	2	1	1	1	1	0
1	2	2	2	2	2	3	3	1	2	2	5	2	1	65	25	65	170	22.5	0	منطقة مكة المكرمة - Makkah region	2	2	2	3	2	3	2	2	3	3	3	3	3	1	1	0	1	2	1	1	1	2	2	2	1	1	1	1	0
1	2	1	1	1	1	2	1	1	2	1	4	2	2	66	16	61	171	20.9		منطقة الرياض - Riyadh region	2	2	2	1	2	3	3	3	1	1	1	1	3	1	0	0	0	1	2	1	1	1	1	1	1	0	0	0	1
2	1	2	2	2	4	4	3	1	1	1	4	2	2	67	26	80	158	32	1	منطقة مكة المكرمة - Makkah region	2	2	3	2	2	3	1	1	1	1	1	3	2	2	1	3	1	1	1	1	2	2	2	2	1	2	2	1	2
2	2	2	2	2	5	5	5	1	2	1	4	1	1	68	35	89	163	33.49	3	منطقة مكة المكرمة - Makkah region	1	3	3	3	3	3	5	4	4	3	3	4	5	3	1	3	3	3	3	3	3	3	3	3	3	3	3	3	3
1	2	2	1	1	5	5	3	1	1	2	8	1	2	69	23	90	166	32.7		منطقة مكة المكرمة - Makkah region	1	1	1	1	1	1	5	1	1	1	1	1	5	3	3	3	3	3	1	1	1	0	2	1	0	3	2	1	2
2	2	2	2	1	5	5	5	1	1	1	8	1	1	70	18	88	165	32.3		منطقة المدينة المنورة - Madinah region	5	3	1	5	3	5	5	3	5	5	1	5	3	1	1	3	1	3	3	3	3	3	3	3	3	3	3	2	3
1	1	2	1	2	1	1	3	1	3	4	5	2	2	71	62	117	168	41.5	10	منطقة مكة المكرمة - Makkah region	1	2	2	1	2	2	1	1	1	1	1	1	2	2	1	0	0	0	2	0	3	0	0	1	1	0	0	0	0
1	1	2	1	2	1	1	1	1	2	4	4	2	2	72	63	84	173	28.1	4	منطقة مكة المكرمة - Makkah region	1	1	1	1	2	1	3	2	1	1	1	1	1	0	0	0	0	0	0	0	0	0	0	0	0	0	0	0	0
1	1	1	1	2	1	3	1	1	3	4	4	2	2	73	60	68	159	26.9	6	منطقة المدينة المنورة - Madinah region	1	3	2	1	2	2	1	3	2	2	1	2	2	0	1	0	1	1	1	1	1	1	1	1	2	0	1	1	1
2	2	2	2	2	5	5	5	1	1	2	2	2	1	74	50	60	166	21.8	5	منطقة مكة المكرمة - Makkah region	2	2	2	2	3	2	2	2	2	2	2	2	2	2	2	2	2	2	2	3	3	3	3	3	3	3	3	3	3
1	1	1	1	2	1	3	2	1	3	4	5	2	2	75	65	70	167	25.1	5	منطقة مكة المكرمة - Makkah region	2	2	2	1	1	2	3	2	2	2	2	2	2	1	1	1	0	0	2	0	1	1	0	1	1	0	0	1	1
1	1	2	1	2	2	1	1	1	3	4	4	2	2	76	55	100	176	32.3		منطقة مكة المكرمة - Makkah region	1	1	1	1	1	1	1	1	1	1	1	1	2	0	0	0	0	0	3	0	0	0	3	0	0	0	0	0	3
1	1	2	2	2	1	1	1	1	3	4	6	1	2	77	50	69	170	23.9	7	منطقة مكة المكرمة - Makkah region	1	1	1	2	1	2	1	1	1	1	1	1	1	0	0	0	1	0	1	1	1	0	0	1	0	0	0	0	0
1	1	2	1	2	1	1	1	1	3	4	5	1	1	78	62	94	175	30.7	6	منطقة مكة المكرمة - Makkah region	1	2	2	1	1	1	1	1	1	1	1	1	1	0	0	0	0	0	0	0	0	0	0	0	0	0	0	0	0
1	1	2	1	3	3	4	4	1	2	4	5	1	2	79	60	89	167	31.9	6	منطقة مكة المكرمة - Makkah region	1	1	1	1	2	2	2	2	2	1	1	1	1	0	0	1	0	0	3	3	2	3	3	3	3	3	3	3	3
2	1	2	2	2	4	5	3	1	4	4	4	1	1	80	56	108	187	30.9	7	منطقة الباحة - Al-Bahah region	4	2	2	4	2	5	2	2	2	3	3	4	4	2	3	0	1	2	3	1	1	3	2	3	1	2	2	2	2
1	1	2	2	2	3	5	3	1	2	1	1	2	1	81	61	62	170	21.5	6	منطقة مكة المكرمة - Makkah region	5	3	3	2	4	3	3	4	4	3	4	4	4	2	1	0	2	3	2	2	1	2	2	2	1	1	2	1	1
1	2	2	1	2	2	4	1	1	3	4	8	1	1	82	78	90	161	34.7	4	منطقة مكة المكرمة - Makkah region	2	2	2	2	3	1	3	3	3	3	1	3	2	1	2	2	2	2	1	0	2	2	0	0	1	0	1	1	1
1	2	2	1	2	4	5	5	1	3	2	3	1	1	83	66	107	168	37.9	4	منطقة مكة المكرمة - Makkah region	3	3	3	3	3	1	4	5	5	4	1	5	5	3	3	3	3	3	3	3	3	3	2	3	3	3	0	3	2
1	2	2	1	2	1	1	1	1	2	4	5	2	2	84	61	107	175	34.9	6	منطقة مكة المكرمة - Makkah region	1	1	1	1	1	2	1	2	1	1	1	1	2	0	0	0	0	0	0	0	0	0	0	0	0	0	0	0	0
1	1	1	1	2	1	1	1	1	2	4	8	2	2	85	65	106	175	27.75	6	منطقة مكة المكرمة - Makkah region	2	2	2	2	2	2	1	1	1	1	1	1	1	0	1	0	0	0	0	0	0	0	0	0	0	0	0	0	0
1	1	2	1	2	1	1	1	1	3	4	5	2	2	86	63	75	170	26	5	منطقة مكة المكرمة - Makkah region	1	2	2	2	2	1	1	2	1	1	2	1	1	1	1	0	0	0	1	0	0	0	0	1	1	0	1	0	0
1	1	1	2	2	3	5	5	1	3	1	4	2	2	87	67	86	190	23.8	5	منطقة المدينة المنورة - Madinah region	4	4	4	2	2	1	2	4	4	3	3	4	4	2	2	2	0	1	3	3	3	3	2	3	2	3	2	3	2
1	2	2	1	2	1	1	1	1	3	3	8	2	2	88	65	83	172	28.1	7	منطقة المدينة المنورة - Madinah region	1	2	1	1	2	1	2	1	1	1	2	1	3	0	1	0	0	2	1	0	1	0	0	0	0	1	0	0	0
1	1	2	1	2	1	2	1	1	3	4	8	1	1	89	54	82	168	29.1	7	منطقة مكة المكرمة - Makkah region	2	2	2	1	2	2	3	3	2	2	2	2	2	1	2	0	1	1	1	1	1	0	0	1	0	0	0	0	0
2	2	2	1	2	1	3	3	1	2	3	5	1	2	90	60	90	168	31.9	8	منطقة مكة المكرمة - Makkah region	2	2	2	2	2	2	2	2	3	2	2	1	3	1	1	0	0	1	2	1	1	1	0	1	3	1	1	2	1
1	2	2	1	2	1	2	1	1	2	2	8	1	2	91	62	108	189	30.2	3	منطقة القصيم - Al-Qassim region	2	2	2	1	1	2	2	3	2	3	1	1	1	0	1	0	1	0	1	1	0	0	0	1	1	0	1	0	1
1	2	2	2	2	1	1	3	1	4	2	6	2	1	92	51	86	183	25.7	4	منطقة مكة المكرمة - Makkah region	2	2	2	2	1	1	2	3	2	1	1	1	3	2	1	0	0	1	2	0	2	0	0	1	2	1	2	0	1
1	1	1	2	4	1	1	1	1	2	3	5	2	1	93	70	70	170	24.2	3	منطقة مكة المكرمة - Makkah region	1	1	1	1	1	1	1	1	1	1	1	1	1	0	1	0	0	0	0	1	0	0	0	0	0	0	0	0	0
1	2	2	1	2	1	1	1	1	3	3	8	1	1	94	60	72	165	26.44	3	منطقة مكة المكرمة - Makkah region	2	2	4	2	1	2	3	3	3	2	2	3	2	0	1	1	0	0	1	1	1	1	0	0	1	0	0	0	1
1	2	2	2	1	2	5	1	1	4	2	5	2	1	95	28	57	171	19.5		منطقة مكة المكرمة - Makkah region	2	2	2	4	4	2	2	2	4	1	2	5	4	0	2	0	0	1	2	1	0	3	2	3	0	1	1	0	0
2	1	2	2	2	5	5	4	1	3	4	4	1	1	96	52	100	175	32.7	3	منطقة مكة المكرمة - Makkah region	2	2	2	2	2	2	3	2	2	2	3	2	4	2	3	1	2	2	2	2	2	2	3	2	2	3	2	2	2
1	2	2	1	2	1	1	1	1	2	4	5	1	2	97	48	108	170	37.4	5	منطقة مكة المكرمة - Makkah region	2	2	3	2	2	1	1	1	2	1	2	1	2	0	1	0	0	0	0	0	0	0	0	0	0	0	0	0	0
1	2	1	1	2	1	1	1	1	4	4	4	2	2	98	64	110	175	35.9	3	منطقة مكة المكرمة - Makkah region	2	2	2	2	2	2	2	2	1	1	1	1	2	0	2	0	0	0	0	1	0	0	0	0	0	0	0	0	0
1	2	2	2	2	2	1	1	1	3	4	8	2	2	99	58	95	172	32.1	5	منطقة تبوك - Tabuk region	1	1	1	1	1	1	4	3	4	3	2	2	4	1	0	3	1	2	0	1	0	0	0	0	0	0	0	0	0
1	2	2	1	2	1	1	1	1	2	4	5	1	1	100	52	92	173	30.7	3	منطقة مكة المكرمة - Makkah region	4	4	2	1	1	1	1	2	1	1	1	1	1	0	0	1	2	0	0	0	0	0	0	0	2	0	2	0	0
1	2	2	1	2	1	1	1	1	2	3	4	2	2	101	44	112	176	36.2	5	منطقة عسير - Asir region	2	2	2	2	1	1	1	2	2	1	1	1	2	1	1	1	0	0	1	0	1	0	0	2	0	0	0	0	0
2	2	2	2	2	5	5	5	1	2	3	5	1	1	102	45	95	167	34.1	7	منطقة مكة المكرمة - Makkah region	4	4	4	4	2	4	2	3	4	4	2	3	3	3	3	3	2	2	3	3	3	3	3	3	3	3	3	3	3
1	1	1	1	2	1	1	1	1	2	4	8	2	2	103	60	71	176	22.9	8	منطقة مكة المكرمة - Makkah region	2	2	2	2	2	2	1	1	2	1	1	1	1	1	0	0	0	0	1	0	1	0	0	1	0	0	0	0	0
1	2	2	1	2	1	1	1	1	2	2	4	2	1	104	70	125	172	42.3	13	منطقة الباحة - Al-Bahah region	1	1	2	2	2	3	1	3	1	1	1	1	2	0	0	0	1	0	0	0	1	0	0	0	1	1	0	0	0
1	2	2	2	2	1	4	1	1	2	3	5	1	1	105	60	84	168	29.8	4	منطقة مكة المكرمة - Makkah region	3	3	3	3	3	3	3	3	3	1	2	2	2	1	2	1	2	2	1	0	1	1	0	1	0	0	0	0	1
1	2	1	1	2	1	1	1	1	2	4	5	1	2	106	60	78	155	32.5	5	منطقة المدينة المنورة - Madinah region	2	2	2	2	2	1	3	3	3	3	1	1	1	0	0	0	0	0	0	0	0	0	0	0	0	0	0	0	0
1	2	2	1	2	2	4	1	1	2	4	5	2	2	107	45	88	173	29.4	3	منطقة المدينة المنورة - Madinah region	2	2	2	2	2	1	2	2	2	2	2	2	2	1	1	1	0	0	1	2	1	2	1	1	1	1	1	1	1
1	2	2	1	2	4	5	4	1	1	2	4	1	2	108	60	73	164	27.1	14	منطقة عسير - Asir region	2	2	5	4	5	1	3	2	3	2	3	3	5	2	2	1	3	1	2	0	2	3	2	3	3	2	0	2	3
1	2	1	1	2	1	1	1	1	3	3	6	1	1	109	63	79	163	29.7	0	منطقة الباحة - Al-Bahah region	2	2	2	3	5	1	2	2	1	1	2	2	4	0	1	0	0	0	0	1	0	0	0	0	0	0	0	0	0
1	2	2	1	2	1	1	1	1	3	1	1	2	1	110	75	100	178	31.6	9	منطقة مكة المكرمة - Makkah region	3	2	2	4	3	2	4	3	4	1	2	1	2	0	1	0	0	0	0	1	0	0	0	0	0	0	0	0	0
1	1	1	1	2	1	1	1	1	3	2	5	2	2	111	54	95	175	31	8	منطقة مكة المكرمة - Makkah region	2	2	2	2	1	2	2	2	3	2	3	2	3	0	2	0	0	0	0	0	0	0	0	0	0	0	0	0	0
2	1	2	1	2	1	3	1	1	2	4	8	2	2	112	57	82	173	27.4	13	منطقة القصيم - Al-Qassim region	3	2	1	3	2	1	2	2	2	1	1	2	2	0	1	0	1	0	2	1	1	0	0	1	0	1	0	0	2
1	2	1	2	2	1	1	1	1	3	3	8	1	1	113	53	135	175	44.1	4	منطقة القصيم - Al-Qassim region	2	4	4	2	5	3	1	1	4	2	1	2	5	1	1	0	0	0	0	0	1	0	1	3	1	1	0	0	0
1	1	2	2	2	3	3	3	1	3	2	4	1	1	114	45	82	160	32	5	منطقة القصيم - Al-Qassim region	3	2	2	2	1	3	3	2	2	3	1	2	2	2	1	2	0	1	1	1	1	1	1	2	2	2	2	2	2
2	2	2	2	2	1	4	3	2	2	1	5	2	2	115	23	59	158	23.6	1	منطقة مكة المكرمة - Makkah region	5	2	1	2	2	2	2	2	1	2	4	3	4	1	0	0	3	3	2	0	1	0	0	2	2	0	2	2	0
1	2	2	1	2	1	3	2	2	3	3	5	1	1	116	50	80	155	33.3	4	منطقة المدينة المنورة - Madinah region	1	1	1	1	2	2	2	2	3	1	3	3	4	0	0	0	1	0	1	2	3	0	0	1	0	1	2	0	0
1	1	2	1	4	3	4	1	2	3	3	5	2	2	117	60	102	167	36.6	5	منطقة المدينة المنورة - Madinah region	2	5	4	2	2	2	1	4	2	1	1	1	2	0	2	1	1	3	1	1	1	1	1	1	0	0	0	1	1
1	1	2	1	2	1	2	1	1	4	2	4	1	1	118	63	104	180	32.1	6	منطقة المدينة المنورة - Madinah region	1	2	2	1	2	2	3	3	1	1	1	2	2	1	1	2	1	0	0	0	1	0	0	0	0	0	1	0	1
1	2	2	2	2	2	3	1	2	3	3	8	2	2	119	60	75	160	29.3	2	منطقة المدينة المنورة - Madinah region	3	5	4	3	3	2	2	2	2	2	2	2	2	1	1	1	1	1	1	1	1	1	1	1	1	1	1	1	1
1	2	1	1	2	1	1	1	2	3	3	6	2	2	120	44	82	158	32.84	7	منطقة المدينة المنورة - Madinah region	1	1	1	1	2	3	1	3	1	1	2	2	3	0	0	1	0	0	1	0	1	1	0	0	0	0	0	0	0
1	2	2	2	2	1	1	1	2	2	4	8	2	2	121	55	85	152	36.8	9	منطقة المدينة المنورة - Madinah region	2	2	2	1	1	2	1	2	2	1	1	2	2	0	1	0	1	0	0	0	0	0	0	0	0	0	0	0	0
1	2	2	2	2	1	1	1	2	2	3	5	1	1	122	55	56	159	22.2	6	منطقة المدينة المنورة - Madinah region	2	2	1	2	2	2	1	2	2	1	1	2	3	1	0	2	0	1	1	2	2	0	0	1	0	1	1	0	0
2	2	2	1	2	1	3	3	1	2	2	5	1	1	123	60	92	160	35.9	6	منطقة المدينة المنورة - Madinah region	5	1	1	1	1	1	2	4	5	1	1	3	1	2	0	1	3	0	2	2	2	0	0	2	0	0	1	0	2
2	2	2	2	2	5	4	5	2	3	3	5	2	1	124	57	112	165	41.1	8	منطقة المدينة المنورة - Madinah region	1	3	3	4	5	2	3	4	4	2	3	4	4	3	1	2	2	2	3	0	3	1	1	3	3	2	2	2	3
1	2	2	2	2	1	1	1	2	2	1	5	2	2	125	32	90	170	31.1	1	منطقة مكة المكرمة - Makkah region	2	2	2	2	1	1	3	2	1	1	1	1	1	0	1	1	0	0	1	0	1	1	1	0	0	0	0	0	0
1	2	2	2	2	1	1	1	1	2	3	5	2	2	126	33	80	167	28.7	2	منطقة المدينة المنورة - Madinah region	3	2	2	2	2	2	4	4	1	1	1	1	2	0	0	0	0	0	2	2	1	0	0	2	1	1	0	0	0
1	1	1	1	2	5	5	5	2	2	1	3	1	2	127	47	105	162	40	5	منطقة المدينة المنورة - Madinah region	1	1	1	1	1	1	3	3	1	1	3	3	5	2	3	0	3	3	3	3	3	3	3	3	3	3	1	2	3
1	2	1	1	2	1	1	1	1	2	4	5	1	2	128	45	70	178	22.1	5	المنطقة الشرقية - Eastern province region	2	2	2	2	2	2	2	2	2	1	1	1	1	0	0	0	0	0	0	0	0	0	0	0	0	0	0	0	0
2	1	2	2	1	5	5	5	1	1	2	8	1	2	129	30	95	169	33.3	0	المنطقة الشرقية - Eastern province region	4	5	5	5	5	5	5	5	5	5	3	5	5	3	3	0	3	3	0	3	3	3	3	3	3	3	3	3	3
1	2	2	1	2	1	1	1	2	2	2	5	2	2	130	60	82	165	30.1	5	منطقة المدينة المنورة - Madinah region	2	4	2	2	2	3	1	2	2	1	1	1	2	1	1	1	0	0	0	0	0	0	0	0	1	1	0	0	0
1	2	2	1	2	1	1	1	2	2	3	5	2	2	131	50	67	150	29.8	6	منطقة المدينة المنورة - Madinah region	1	1	1	1	1	1	2	2	2	2	1	2	4	0	0	0	2	1	0	0	0	0	0	0	1	0	0	0	0
1	2	1	2	2	3	3	1	1	2	3	5	2	2	132	42	82	169	28.7	4	منطقة الرياض - Riyadh region	4	3	2	3	3	2	1	3	2	1	2	2	2	1	0	0	0	0	1	0	0	2	1	1	0	1	1	1	1
1	2	1	2	4	3	5	3	2	2	3	3	2	2	133	60	50	150	22.2		منطقة الرياض - Riyadh region	3	2	2	2	1	1	4	2	4	2	3	3	2	1	1	1	1	3	2	3	3	3	0	1	0	2	3	3	1
2	2	2	2	2	3	5	3	2	3	3	8	2	1	134	33	78	156	32.1	0	منطقة المدينة المنورة - Madinah region	3	4	4	5	3	3	4	3	4	2	1	1	4	1	2	1	0	2	3	3	2	1	1	0	1	3	1	0	1
1	2	2	2	2	3	4	1	1	4	4	5	2	1	135	59	88	165	32.3	5	منطقة المدينة المنورة - Madinah region	3	2	4	2	2	2	3	3	3	3	3	3	2	1	2	1	1	1	1	1	1	1	1	1	1	1	1	1	1
1	2	1	2	2	2	3	3	1	1	2	8	2	1	136	56	112	169	39.2	5	منطقة المدينة المنورة - Madinah region	2	2	2	2	2	2	3	2	1	1	3	2	2	1	0	0	1	0	0	0	3	3	3	3	0	0	0	0	0
1	2	1	2	2	2	3	3	1	1	2	8	2	1	137	56	112	169	39.2	5	منطقة المدينة المنورة - Madinah region	2	2	2	2	2	2	3	2	1	1	3	2	2	1	0	0	1	0	0	0	3	3	3	3	0	0	0	0	0
1	1	1	2	3	5	5	4	2	1	1	8	1	1	138	53	95	162	36.2	3	منطقة المدينة المنورة - Madinah region	5	4	2	2	2	2	3	4	2	1	1	2	4	2	3	3	0	2	2	3	2	2	3	2	2	2	2	2	3
1	2	2	2	2	3	5	4	1	3	3	3	2	2	139	67	118	153	50.4	5	منطقة المدينة المنورة - Madinah region	3	3	3	2	3	2	3	2	3	2	3	2	4	3	3	1	3	2	1	3	1	2	3	3	2	3	2	2	0
1	2	1	1	2	1	3	1	2	1	1	8	2	2	140	49	74	163	27.9	5	منطقة المدينة المنورة - Madinah region	2	2	2	1	1	2	2	2	3	2	3	1	2	1	0	0	1	0	1	1	3	1	0	1	0	0	0	0	1
1	2	2	2	2	1	2	1	2	2	3	4	1	1	141	58	80	145	38	9	منطقة المدينة المنورة - Madinah region	1	1	1	1	2	1	3	3	1	1	2	1	2	2	2	0	0	0	0	1	0	0	0	1	1	0	0	1	0
1	2	2	1	2	1	3	1	1	2	2	4	1	1	142	50	45	140	23	5	منطقة الرياض - Riyadh region	1	1	1	1	1	1	4	5	4	1	2	1	2	1	0	1	0	1	0	3	1	1	1	1	0	1	0	2	0
1	2	1	2	4	3	5	3	2	2	3	3	2	2	143	60	50	150	22.2		منطقة الرياض - Riyadh region	3	2	2	2	1	1	4	2	4	2	3	3	2	1	1	1	1	3	2	3	3	3	0	1	0	2	3	3	1
1	2	2	1	2	4	3	3	2	2	4	5	2	2	144	44	85	165	31.2	1	منطقة مكة المكرمة - Makkah region	1	4	4	1	2	1	1	2	1	1	1	1	5	3	2	2	0	1	1	0	3	2	3	3	1	3	1	3	0
1	1	2	1	2	2	1	1	1	3	2	5	2	1	145	37	105	175	34.3	3	منطقة مكة المكرمة - Makkah region	2	2	2	2	4	2	3	3	2	1	2	2	2	1	0	1	0	1	1	1	1	1	2	1	0	0	0	0	1
1	2	2	2	2	1	1	1	1	2	4	5	1	1	146	55	95	170	32.9	5	منطقة مكة المكرمة - Makkah region	1	1	1	3	3	1	1	1	1	2	1	1	2	0	1	0	0	0	0	0	1	0	0	1	0	0	1	0	0
1	2	2	1	2	3	5	4	2	2	1	2	2	1	147	60	76	150	33.8	6	منطقة مكة المكرمة - Makkah region	1	4	2	2	2	1	3	4	1	1	3	1	2	3	3	1	2	3	1	2	3	1	0	3	0	2	1	3	2
1	1	2	1	2	1	4	4	2	3	2	4	2	2	148	48	60	165	22	8	منطقة مكة المكرمة - Makkah region	2	2	2	1	1	2	2	2	3	1	3	1	2	2	2	1	2	0	3	1	2	1	0	2	1	2	1	1	1
1	2	2	2	2	1	2	3	1	2	4	7	2	2	149	60	100	178	31.6	5	منطقة مكة المكرمة - Makkah region	2	3	3	2	3	1	3	3	3	3	3	3	2	2	0	0	0	0	2	0	1	1	0	2	3	2	1	0	0
1	1	1	1	2	1	2	1	1	3	4	5	2	1	150	65	62	155	25.8	4	منطقة الرياض - Riyadh region	3	1	1	1	2	2	3	3	3	1	3	3	3	1	1	1	0	1	1	1	0	0	0	1	0	0	0	0	0
1	2	2	1	2	1	3	1	1	4	4	5	2	1	151	65	72	165	26.4	7	منطقة مكة المكرمة - Makkah region	2	4	2	2	2	3	3	3	3	1	2	3	2	1	1	0	1	1	1	3	1	1	0	0	1	0	0	0	0
2	2	2	2	2	1	1	1	1	3	2	5	2	1	152	57	80	167	28.7	4	منطقة مكة المكرمة - Makkah region	3	2	2	2	2	2	1	2	1	1	1	1	2	0	0	0	0	0	0	0	0	0	0	0	0	0	0	0	0
1	1	2	1	2	3	1	2	1	3	3	8	1	1	153	60	104	173	34.7	5	منطقة مكة المكرمة - Makkah region	3	2	1	1	1	2	2	2	2	2	1	1	1	2	0	2	0	1	1	0	1	0	1	1	1	1	1	0	1
1	2	2	2	1	1	1	1	2	2	1	2	2	1	154	50	20	100	20		منطقة مكة المكرمة - Makkah region	1	1	1	1	1	2	3	1	2	1	1	2	2	2	1	1	0	0	1	0	1	1	0	2	0	1	0	0	0
1	2	2	1	2	5	5	4	1	3	3	7	1	1	155	53	110	180	34	6	منطقة مكة المكرمة - Makkah region	3	3	3	4	3	4	4	4	4	3	3	3	5	2	2	1	1	2	2	1	2	1	2	2	2	3	2	2	3
1	2	2	1	2	1	1	1	1	3	4	5	2	2	156	49	90	170	31.1		منطقة المدينة المنورة - Madinah region	2	2	2	2	2	2	2	2	4	4	1	2	3	2	2	0	0	2	1	0	1	1	0	1	1	0	0	0	0
1	1	2	1	2	1	1	1	1	2	4	5	2	2	157	66	91	175	29.7	4	منطقة مكة المكرمة - Makkah region	2	2	2	2	1	1	1	4	3	1	2	4	3	0	0	0	0	0	0	0	0	0	0	0	0	0	0	0	0
1	2	2	2	1	2	3	2	1	2	1	4	1	2	158	19	143	182	43.2		منطقة مكة المكرمة - Makkah region	2	2	2	1	2	2	2	3	4	1	2	2	4	1	2	0	2	0	1	2	1	0	1	1	1	2	1	0	1
1	2	2	2	1	2	3	2	1	2	1	4	1	2	159	19	143	182	43.2		منطقة مكة المكرمة - Makkah region	2	2	2	1	2	2	2	3	4	1	2	2	4	1	2	0	2	0	1	2	1	0	1	1	1	2	1	0	1
2	2	2	2	2	2	3	4	1	2	4	5	2	2	160	57	72	171	24.6	5	منطقة مكة المكرمة - Makkah region	5	5	2	5	2	4	5	5	2	1	1	1	5	2	3	2	3	0	2	0	1	0	0	3	2	1	3	0	3
1	2	2	1	2	1	2	1	1	4	4	5	2	2	161	63	76	170	26.3	10	المنطقة الشرقية - Eastern province region	1	1	1	1	2	1	2	2	4	1	2	1	3	1	1	2	0	0	2	2	1	0	0	1	0	0	0	0	0
1	2	2	1	2	2	3	1	1	2	3	5	1	1	162	58	115	174	38	4	منطقة مكة المكرمة - Makkah region	2	2	2	4	2	2	2	2	1	1	3	3	3	2	1	1	1	1	1	0	0	1	1	1	0	1	1	2	1
1	2	2	1	4	1	5	4	2	2	4	7	1	1	163	55	80	167	28.7	4	منطقة مكة المكرمة - Makkah region	1	4	1	1	3	2	4	4	4	3	2	5	4	3	3	1	1	0	3	2	2	2	0	1	2	1	1	1	0
1	2	2	2	2	2	3	1	1	2	2	5	2	2	164	42	80	167	28.7	3	منطقة مكة المكرمة - Makkah region	2	2	2	2	2	2	3	3	2	4	3	4	4	0	1	0	0	1	1	1	1	0	1	1	1	1	1	1	1
1	2	2	2	2	1	1	1	1	3	1	1	1	1	165	72	74	170	25.6	11	منطقة مكة المكرمة - Makkah region	2	4	4	2	4	2	2	2	2	4	1	1	2	1	1	0	2	2	1	0	1	0	0	0	0	0	0	0	0
1	2	1	1	2	1	1	1	2	2	4	6	2	1	166	29	66	171	22.6	0	منطقة مكة المكرمة - Makkah region	3	3	3	3	2	2	2	2	2	2	1	1	3	0	1	1	0	1	0	0	0	0	0	0	1	0	0	0	0
1	2	2	2	2	3	5	3	1	2	1	4	2	2	167	42	136	177	44.41	1	المنطقة الشرقية - Eastern province region	3	3	2	2	3	4	2	2	3	2	1	3	2	2	2	1	2	1	1	2	1	1	1	2	1	1	1	1	2
1	2	2	1	3	1	4	1	2	2	2	4	1	1	168	60	68	160	26.6	3	منطقة مكة المكرمة - Makkah region	2	2	2	2	2	2	2	2	3	2	2	3	4	2	1	1	1	1	1	2	1	1	0	0	0	0	0	1	0
1	1	2	1	2	2	5	3	1	3	2	4	1	2	169	50	95	177	30.3	4	منطقة مكة المكرمة - Makkah region	1	1	1	1	1	1	4	2	4	1	3	3	3	2	3	1	1	1	2	2	1	1	0	2	1	1	1	2	1
1	2	2	2	2	1	1	1	1	3	1	1	1	1	170	72	74	170	25.6	11	منطقة مكة المكرمة - Makkah region	2	4	4	2	4	2	2	2	2	4	1	1	2	1	1	0	2	2	1	0	1	0	0	0	0	0	0	0	0
1	2	2	1	2	5	5	5	1	3	1	8	2	2	171	68	94	168	33.3	7	منطقة مكة المكرمة - Makkah region	2	2	2	1	5	4	3	4	4	4	5	5	5	3	3	3	3	3	3	3	3	3	3	3	3	3	3	3	3
1	2	2	1	2	5	5	5	1	3	1	8	2	2	172	68	94	168	33.3	7	منطقة مكة المكرمة - Makkah region	2	2	2	1	5	4	3	4	4	4	5	5	5	3	3	3	3	3	3	3	3	3	3	3	3	3	3	3	3
1	2	2	1	2	3	2	2	1	3	3	8	1	1	173	65	85	175	27.75	4	منطقة مكة المكرمة - Makkah region	3	2	2	2	3	3	1	2	1	1	1	1	2	1	0	1	1	1	2	0	1	0	1	1	1	1	1	1	1
1	2	2	2	3	5	5	4	2	3	1	1	2	2	174	74	65	159	25.7	3	منطقة مكة المكرمة - Makkah region	4	4	4	4	2	2	2	3	4	2	2	2	4	2	1	1	1	1	2	1	2	2	3	2	3	3	2	2	3
2	1	2	1	2	1	1	1	1	3	4	5	2	1	175	54	60	170	20.8	4	منطقة مكة المكرمة - Makkah region	1	1	1	2	1	1	1	1	2	1	1	2	2	0	1	0	0	0	0	0	0	0	0	0	0	0	3	0	0
2	1	2	2	2	1	3	3	1	2	4	4	2	1	176	50	105	168	37.2	4	منطقة مكة المكرمة - Makkah region	2	2	4	4	4	2	3	3	2	3	1	1	3	1	1	0	1	2	1	0	2	1	0	2	0	2	1	0	0
1	2	2	1	2	3	5	4	1	2	4	7	1	2	177	66	95	160	37.1	7	منطقة مكة المكرمة - Makkah region	2	2	3	2	2	2	3	2	2	1	2	3	2	1	3	1	1	1	3	3	3	3	2	3	2	2	1	1	1
1	1	2	1	2	1	2	1	1	1	4	8	2	2	178	52	92	180	28.4	4	منطقة مكة المكرمة - Makkah region	1	1	1	1	1	1	1	1	1	1	1	1	1	1	1	1	2	1	0	1	0	0	0	0	0	0	0	0	1
1	2	2	1	2	3	5	3	1	3	4	8	2	2	179	53	85	171	29.1	2	منطقة مكة المكرمة - Makkah region	2	2	2	2	2	2	1	2	1	1	1	1	2	1	1	0	1	1	1	0	2	2	2	2	2	2	2	2	2
2	2	2	2	2	3	4	2	1	3	1	5	1	1	180	58	96	178	30.3	5	منطقة مكة المكرمة - Makkah region	4	4	4	3	4	2	4	3	5	2	1	2	2	1	1	1	2	1	1	2	1	1	1	2	1	2	1	1	1
1	1	2	1	2	1	2	1	1	1	4	8	2	2	181	52	92	180	28.4	4	منطقة مكة المكرمة - Makkah region	1	1	1	1	1	1	1	1	1	1	1	1	1	1	1	1	2	1	0	1	0	0	0	0	0	0	0	0	1
1	1	2	2	2	2	4	4	1	3	2	4	1	1	182	55	60	165	22	5	منطقة مكة المكرمة - Makkah region	4	2	2	1	2	2	2	4	4	2	2	3	4	2	2	1	1	1	2	1	2	1	0	2	2	1	2	1	1
1	2	1	2	1	1	2	1	1	4	2	5	2	1	183	24	68	173	22.7		منطقة الجوف - Al-Jawf region	2	4	2	2	1	1	1	4	3	1	2	1	3	1	2	0	0	0	1	1	1	1	0	1	0	0	0	0	0
1	1	2	2	1	1	5	1	1	3	1	4	2	1	184	25	77	178	24.3		منطقة تبوك - Tabuk region	2	1	1	1	1	1	2	2	2	1	2	3	2	0	2	0	2	0	1	2	1	1	0	1	1	1	1	0	1
1	2	1	2	1	1	3	1	2	2	2	2	2	2	185	8	28	124	18.2		منطقة عسير - Asir region	2	3	4	1	4	3	4	4	4	4	2	2	4	1	1	1	0	1	2	2	3	0	0	1	0	1	0	0	0
1	2	2	1	2	1	1	1	2	2	1	4	2	1	186	54	85	157	34.5	4	منطقة مكة المكرمة - Makkah region	3	3	3	3	2	3	2	2	4	1	2	1	3	1	0	0	1	0	2	0	1	0	0	1	0	0	0	0	0
1	1	2	1	2	1	1	1	1	2	3	5	2	2	187	55	70	160	27.3	5	منطقة مكة المكرمة - Makkah region	1	1	1	1	1	1	2	2	3	1	2	2	3	1	1	1	0	0	0	0	0	0	0	0	1	0	0	0	0
1	1	2	1	2	1	1	1	1	2	3	5	2	2	188	55	70	160	27.3	5	منطقة مكة المكرمة - Makkah region	1	1	1	1	1	1	2	2	3	1	2	2	3	1	1	1	0	0	0	0	0	0	0	0	1	0	0	0	0
1	2	1	2	2	3	5	4	1	1	1	2	1	1	189	23	99	190	27.4		منطقة جازان - Jizan region	3	2	1	1	1	1	4	4	2	1	1	4	2	1	2	0	2	0	1	3	3	0	2	0	3	0	2	0	3
1	2	1	1	2	3	5	3	2	2	3	6	1	2	190	40	75	160	29.3	3	منطقة مكة المكرمة - Makkah region	1	2	2	1	1	1	1	2	2	2	2	2	3	1	2	2	1	1	2	2	2	2	1	2	1	1	1	1	1
1	2	1	1	2	3	5	4	1	1	4	5	2	2	191	53	81	169	28.4	6	منطقة مكة المكرمة - Makkah region	2	2	2	1	1	1	2	3	3	2	1	2	2	1	0	1	1	1	3	2	2	2	1	2	2	1	2	2	1
2	1	1	1	2	1	2	3	1	2	4	8	2	2	192	39	90	167	32.3	3	منطقة مكة المكرمة - Makkah region	2	2	1	1	1	1	1	1	1	1	1	1	1	0	1	0	0	0	0	0	1	2	1	2	2	1	3	1	1
1	2	1	1	2	3	5	4	1	1	4	5	2	2	193	53	81	169	28.4	6	منطقة مكة المكرمة - Makkah region	2	2	2	1	1	1	2	3	3	2	1	2	2	1	0	1	1	1	3	2	2	2	1	2	2	1	2	2	1
1	2	2	1	2	5	5	5	1	4	3	5	2	2	194	55	92	177	29.4	5	منطقة المدينة المنورة - Madinah region	2	3	2	2	2	2	4	4	4	3	2	2	2	3	2	2	2	2	2	2	2	2	2	3	2	3	2	2	1
1	2	2	1	2	1	1	1	1	2	3	5	1	1	195	60	120	172	40.6	10	منطقة مكة المكرمة - Makkah region	2	2	2	2	2	3	2	4	1	1	1	1	2	2	2	0	0	0	0	0	1	0	0	0	2	0	0	0	0
1	2	2	1	3	2	3	2	2	2	1	5	1	2	196	53	107	170	37		منطقة مكة المكرمة - Makkah region	3	3	2	2	4	2	2	3	3	1	3	2	4	1	1	1	1	2	1	0	2	1	0	1	1	1	1	1	1
1	2	1	1	2	1	1	1	1	2	4	7	2	2	197	60	64	159	25.3	7	منطقة الرياض - Riyadh region	2	2	1	1	2	1	1	2	2	1	1	2	2	0	0	0	0	0	1	0	0	0	0	0	0	0	0	0	0
1	2	2	1	4	1	3	1	2	4	3	7	2	2	198	60	78	167	28	3	منطقة مكة المكرمة - Makkah region	2	2	2	2	2	2	2	2	3	1	1	1	2	0	0	0	1	1	1	3	1	0	0	0	0	1	0	0	1
1	2	2	1	2	1	3	3	1	3	4	4	2	2	199	65	74	172	25	5	منطقة مكة المكرمة - Makkah region	1	1	1	1	1	2	2	2	2	1	2	1	1	1	2	0	0	0	2	0	2	0	2	2	0	1	0	2	0
1	2	2	1	2	2	4	3	1	4	4	6	1	1	200	64	120	165	44.1	3	منطقة مكة المكرمة - Makkah region	2	1	1	1	1	2	2	2	4	1	3	3	2	2	3	1	1	0	1	0	2	2	1	2	1	2	2	2	1
1	2	2	1	2	1	3	1	1	4	4	8	2	2	201	68	100	172	33.8	3	منطقة مكة المكرمة - Makkah region	1	1	1	1	1	1	2	2	1	1	1	3	1	0	1	0	1	1	0	1	0	0	0	0	0	0	0	1	0
1	2	1	2	2	3	4	2	1	3	3	5	2	2	202	38	88	168	31.2	3	منطقة المدينة المنورة - Madinah region	2	2	3	1	2	2	1	1	1	2	1	1	2	2	3	0	0	1	1	0	0	1	0	1	1	2	2	2	1
1	2	2	2	2	5	5	5	1	4	1	1	1	1	203	60	80	175	26.1	10	منطقة مكة المكرمة - Makkah region	4	4	4	4	4	4	2	4	4	4	4	4	4	3	2	2	3	3	3	3	3	1	3	3	3	3	3	3	3
2	2	2	2	2	5	5	5	2	2	1	2	1	1	204	48	75	170	26	0	منطقة مكة المكرمة - Makkah region	5	5	3	3	5	5	5	5	3	4	2	5	5	3	3	3	1	3	2	1	3	3	3	3	3	3	3	3	3
1	2	2	2	2	1	1	1	1	2	3	5	2	1	205	59	91	176	29.4		منطقة مكة المكرمة - Makkah region	1	1	3	1	3	1	1	1	1	1	2	1	1	0	0	0	0	0	0	0	0	0	0	1	0	1	0	0	0
1	2	2	1	2	1	3	2	1	2	4	5	1	2	206	58	114	170	39.4	6	منطقة الرياض - Riyadh region	3	3	4	4	2	1	3	3	2	3	3	2	4	2	2	0	0	1	2	1	1	1	1	1	0	1	1	0	1
2	2	2	1	2	2	2	1	1	2	4	8	2	2	207	65	74	165	27.2	6	منطقة المدينة المنورة - Madinah region	2	2	2	2	2	2	1	1	2	2	1	2	2	0	3	0	0	0	0	1	1	0	2	0	0	1	0	0	2
1	1	1	2	1	3	4	2	1	2	1	5	2	2	208	20	72	176	23.2		منطقة مكة المكرمة - Makkah region	2	1	1	1	3	1	4	3	2	3	1	5	4	1	3	1	0	3	3	3	0	3	0	1	0	1	3	0	2
1	2	1	1	2	1	1	1	1	4	4	2	2	2	209	58	74	170	25.6	6	منطقة القصيم - Al-Qassim region	1	1	1	1	1	1	1	1	1	1	1	1	1	0	0	0	0	0	0	0	0	0	0	0	0	0	0	0	0
2	2	2	1	2	2	2	1	1	2	4	8	2	2	210	65	74	165	27.2	6	منطقة المدينة المنورة - Madinah region	2	2	2	2	2	2	1	1	2	2	1	2	2	0	3	0	0	0	0	1	1	0	2	0	0	1	0	0	2
1	1	1	2	1	3	4	2	1	2	1	5	2	2	211	20	72	176	23.2		منطقة مكة المكرمة - Makkah region	2	1	1	1	3	1	4	3	2	3	1	5	4	1	3	1	0	3	3	3	0	3	0	1	0	1	3	0	2
1	1	1	2	1	3	4	2	1	2	1	5	2	2	212	20	72	176	23.2		منطقة مكة المكرمة - Makkah region	2	1	1	1	3	1	4	3	2	3	1	5	4	1	3	1	0	3	3	3	0	3	0	1	0	1	3	0	2
1	2	1	2	2	1	1	1	1	3	4	5	2	1	213	65	78	162	29.7	5	منطقة الرياض - Riyadh region	2	3	2	3	1	2	3	2	1	1	1	1	2	0	1	0	0	0	1	0	0	0	0	0	1	0	1	0	0
1	2	2	1	2	5	5	3	2	1	1	4	2	2	214	49	100	160	39.1	2	منطقة مكة المكرمة - Makkah region	5	5	2	2	2	2	2	3	1	1	3	2	4	1	0	1	2	3	2	2	2	0	3	2	1	3	2	3	0
1	2	2	1	2	1	3	2	2	2	1	5	2	2	215	50	100	168	35.4	3	منطقة المدينة المنورة - Madinah region	1	1	1	1	1	1	2	2	1	1	2	2	2	1	1	0	1	0	1	1	3	2	0	1	0	2	1	0	1
1	2	2	1	2	3	4	1	2	2	1	5	1	2	216	56	69	158	27.6		منطقة مكة المكرمة - Makkah region	2	2	1	1	1	1	1	1	1	1	1	1	1	0	2	1	2	0	1	0	1	1	1	1	1	1	1	1	2
1	2	2	1	4	1	2	1	2	4	4	8	2	2	217	57	80	165	29.4		منطقة مكة المكرمة - Makkah region	1	1	1	1	1	1	2	2	2	2	2	2	2	1	1	1	1	1	1	1	1	1	1	1	1	1	1	0	0
1	1	2	2	4	5	3	4	2	2	2	4	1	1	218	60	80	160	31.3		منطقة مكة المكرمة - Makkah region	5	3	3	3	3	3	2	2	2	2	2	1	2	2	2	2	0	2	3	0	2	2	3	3	1	3	2	1	3
1	2	2	2	4	2	3	4	2	2	1	5	2	1	219	58	62	154	26.14	6	منطقة مكة المكرمة - Makkah region	2	2	2	1	3	2	1	2	2	2	1	2	2	3	3	0	0	1	1	1	3	0	1	2	2	1	3	0	1
1	2	2	1	2	1	3	1	2	2	2	5	1	1	220	60	67	167	24	3	منطقة مكة المكرمة - Makkah region	2	2	2	2	2	2	2	2	2	1	2	2	2	1	2	0	1	1	1	1	1	1	1	1	1	1	1	1	0
2	1	2	2	2	3	5	4	1	1	2	6	2	1	221	34	111	170	38.4	3	منطقة مكة المكرمة - Makkah region	3	5	3	2	2	3	2	2	2	2	2	2	2	2	3	1	1	2	2	2	2	2	1	2	2	2	2	2	2
1	2	1	1	2	1	3	1	2	3	4	5	1	2	222	69	88	150	39.1	4	منطقة مكة المكرمة - Makkah region	2	3	2	2	2	1	2	2	1	1	1	2	2	1	1	0	1	1	1	2	1	1	0	1	1	1	0	0	0
1	2	2	1	1	5	5	5	2	2	3	5	2	1	223	32	45	169	15.8	0	منطقة المدينة المنورة - Madinah region	5	3	3	4	1	4	5	4	4	3	2	3	4	3	3	3	2	2	3	3	3	2	3	3	3	3	2	3	3
1	2	2	1	2	1	1	1	2	2	4	5	1	2	224	60	85	159	33.6	4	منطقة مكة المكرمة - Makkah region	2	2	2	2	2	1	2	2	1	2	1	1	2	0	1	0	0	0	0	1	1	0	0	0	0	0	0	0	0
1	2	2	1	2	5	5	5	2	4	2	6	1	1	225	33	79	158	31.6	2	منطقة المدينة المنورة - Madinah region	4	2	2	5	2	5	2	2	5	5	4	5	5	3	1	2	3	3	3	1	3	3	2	3	3	3	3	3	3
1	2	1	1	2	1	1	1	2	2	3	5	2	2	226	58	64	152	27.7	3	منطقة مكة المكرمة - Makkah region	2	2	2	1	2	1	3	3	1	1	1	1	3	0	1	0	0	0	0	0	1	0	0	0	1	0	0	0	0
1	2	2	2	4	2	3	4	2	2	1	5	2	1	227	58	62	154	26.14	6	منطقة مكة المكرمة - Makkah region	2	2	2	1	3	2	1	2	2	2	1	2	2	3	3	0	0	1	1	1	3	0	1	2	2	1	3	0	1
1	2	2	1	3	1	3	1	2	3	4	5	2	2	228	65	78	160	30.5	3	منطقة مكة المكرمة - Makkah region	2	2	2	2	2	2	1	2	1	1	1	1	1	0	1	0	0	0	1	1	1	1	1	1	2	1	1	1	1
1	2	2	2	3	3	5	4	2	3	4	5	1	1	229	52	54	146	25.3	2	منطقة مكة المكرمة - Makkah region	2	3	2	2	2	2	2	2	3	3	2	2	2	2	2	2	2	2	2	1	2	2	0	2	3	1	2	2	1
1	2	2	1	3	1	1	1	2	2	3	5	2	2	230	66	77	148	35.2		منطقة مكة المكرمة - Makkah region	1	2	2	2	2	1	1	1	1	1	4	1	4	0	1	1	0	0	1	1	1	1	0	1	1	0	0	0	1
1	2	1	1	1	2	4	1	2	2	4	6	1	1	231	58	116	175	37.9		منطقة مكة المكرمة - Makkah region	2	3	3	2	2	4	2	4	2	2	1	2	3	0	1	0	3	3	1	1	0	0	1	0	0	0	2	0	0
1	2	2	1	4	1	3	1	2	3	3	7	2	2	232	60	79	168	28	3	منطقة مكة المكرمة - Makkah region	2	2	2	2	2	2	2	3	2	1	1	1	2	1	1	0	0	1	1	2	1	1	1	0	0	1	0	0	0
1	1	2	2	1	1	5	4	1	2	1	8	2	2	233	25	70	169	24.5		منطقة المدينة المنورة - Madinah region	3	2	1	1	1	2	4	2	1	1	5	4	5	2	3	0	2	0	2	3	2	2	0	2	1	0	3	0	0
2	2	2	2	2	4	5	3	1	4	3	7	2	2	234	67	80	180	24.7	7	منطقة مكة المكرمة - Makkah region	4	2	5	4	5	1	3	5	3	4	3	2	4	1	0	1	0	1	1	2	2	2	3	0	1	2	3	2	2
1	2	2	2	4	3	2	3	2	2	4	7	2	2	235	35	84	164	31.2	1	منطقة مكة المكرمة - Makkah region	4	5	5	3	2	4	1	4	1	1	2	5	4	1	0	0	0	3	1	1	1	3	2	1	2	3	3	0	1
1	2	2	1	1	3	4	4	2	1	3	5	2	1	236	56	75	153	32		منطقة مكة المكرمة - Makkah region	3	3	2	3	3	2	2	2	3	4	4	4	2	2	2	2	2	2	2	0	2	2	2	2	2	2	2	2	1
1	2	1	1	1	2	4	1	2	2	4	6	1	1	237	58	116	175	37.9		منطقة مكة المكرمة - Makkah region	2	3	3	2	2	4	2	4	2	2	1	2	3	0	1	0	3	3	1	1	0	0	1	0	0	0	2	0	0
1	2	2	1	2	2	1	2	2	4	3	6	2	1	238	60	86	160	33.6	5	منطقة مكة المكرمة - Makkah region	1	1	1	1	2	2	1	2	1	1	1	1	2	0	0	0	0	0	2	0	3	1	1	3	0	0	0	1	2
1	2	2	2	2	1	1	1	2	2	3	6	2	2	239	57	84	160	32.8	7	منطقة مكة المكرمة - Makkah region	2	2	2	2	2	2	1	1	1	1	1	1	1	0	2	2	0	0	0	0	0	0	0	0	0	0	0	0	0
1	1	2	1	2	1	5	1	1	3	2	5	2	2	240	26	70	160	27.3	0	منطقة مكة المكرمة - Makkah region	2	2	2	2	1	3	1	1	2	1	2	1	3	0	2	0	2	0	1	3	1	1	0	2	1	1	1	0	0
1	2	2	1	2	4	5	4	1	2	3	6	1	1	241	50	76	156	31.2	2	منطقة مكة المكرمة - Makkah region	2	2	2	2	1	2	2	2	2	3	2	2	3	1	2	2	1	2	2	2	2	2	1	2	2	2	2	2	2
1	2	1	1	2	5	5	4	2	2	2	6	2	2	242	55	70	150	31.1	4	منطقة تبوك - Tabuk region	2	1	1	1	4	3	3	3	3	3	2	4	4	2	2	2	2	2	2	1	2	2	2	2	1	1	2	2	3
1	1	2	2	2	5	5	4	1	3	1	5	1	1	243	58	78	162	29.7	4	منطقة مكة المكرمة - Makkah region	2	2	2	1	3	3	4	4	4	3	4	4	3	2	2	2	3	2	3	3	2	2	2	2	2	2	2	2	2
1	2	2	1	2	5	5	3	2	3	2	5	1	1	244	60	80	154	33.7	4	منطقة مكة المكرمة - Makkah region	3	3	3	3	4	4	2	2	3	3	2	3	3	1	2	2	3	2	1	2	2	1	2	2	2	2	1	1	2
1	2	2	2	2	3	3	1	1	2	2	7	2	1	245	45	77	160	30.1	2	منطقة مكة المكرمة - Makkah region	2	2	2	2	3	3	2	4	3	2	2	2	2	1	1	2	0	2	1	1	1	1	1	1	1	1	1	1	2
2	2	2	1	2	4	5	3	1	3	3	7	1	1	246	50	82	162	31.2	3	منطقة مكة المكرمة - Makkah region	3	3	3	2	2	4	2	3	4	3	3	2	4	2	2	2	0	2	1	1	1	2	2	2	2	2	1	1	1
1	2	2	1	2	5	5	4	1	4	4	7	1	1	247	65	80	163	30.1	5	منطقة مكة المكرمة - Makkah region	2	2	3	1	2	3	2	4	3	4	4	2	3	1	2	2	2	2	2	2	3	2	3	3	2	2	2	2	2
1	2	1	1	2	1	1	1	2	2	2	7	2	2	248	48	77	159	30.5	4	منطقة مكة المكرمة - Makkah region	1	1	1	1	1	1	1	2	2	2	1	1	2	0	0	0	0	1	0	0	0	0	0	1	0	0	0	1	0
1	1	2	1	2	2	2	1	1	2	4	7	1	1	249	55	78	169	27.3	3	منطقة مكة المكرمة - Makkah region	2	2	2	2	1	1	2	2	2	3	2	2	3	1	0	0	0	1	1	0	0	1	1	1	0	0	1	1	1
1	2	2	1	2	3	4	2	2	2	4	6	1	1	250	58	76	156	31.2	3	منطقة مكة المكرمة - Makkah region	1	1	1	1	1	1	1	2	2	3	2	2	2	1	1	2	0	1	2	2	2	2	2	1	1	2	1	1	1
1	2	2	2	2	3	4	1	1	2	2	6	1	1	251	55	78	159	30.9	4	منطقة مكة المكرمة - Makkah region	2	2	1	1	2	2	1	2	2	2	2	2	2	0	0	1	0	1	1	1	2	2	2	1	1	1	1	1	1
[truncated: 14 more columns]
